# Supplementary material for: Identification and Molecular Characterization of Telosma Mosaic Virus (TelMV) and East Asian Passiflora Virus (EAPV) from Patchouli in China
Source: Viruses. 2024 Nov 27;16(12):1837. doi: 10.3390/v16121837 (PMC11680427; doi:10.3390/v16121837)
Supplement: Supplementary file 1 [file viruses-16-01837-s001.zip]

Archive with 1 entries (1 files):
- viruses-3295992-Supplementary.pdf
